# Supplementary material for: Screening Probiotics for Anti-Helicobacter pylori and Investigating the Effect of Probiotics on Patients with Helicobacter pylori Infection
Source: Foods. 2024 Jun 13;13(12):1851. doi: 10.3390/foods13121851 (PMC11202727; doi:10.3390/foods13121851)
Supplement: Supplementary file 1 [file foods-13-01851-s001.zip]

Archive with 1 entries (1 files):
- foods-3006332-supplementary.pdf
